# Supplementary material for: Preliminary Study on Artificial versus Animal-Based Feeding Systems for Amblyomma Ticks (Acari: Ixodidae)
Source: Microorganisms. 2023 Apr 24;11(5):1107. doi: 10.3390/microorganisms11051107 (PMC10221037; doi:10.3390/microorganisms11051107)
Supplement: Supplementary file 1 [file microorganisms-11-01107-s001.zip]

Archive with 1 entries (1 files):
- microorganisms-2369940-supplementary.pdf
